# Supplementary material for: MDA5 with Complete CARD2 Region Inhibits the Early Replication of H9N2 AIV and Enhances the Immune Response during Vaccination
Source: Vaccines (Basel). 2023 Sep 28;11(10):1542. doi: 10.3390/vaccines11101542 (PMC10611263; doi:10.3390/vaccines11101542)
Supplement: Supplementary file 1 [file vaccines-11-01542-s001.zip]

Archive with 1 entries (1 files):
- vaccines-2567675-supplementary.pdf
